# Supplementary material for: Genome Assembly of Arctica islandica, the Longest-Lived Non-Colonial Animal Species
Source: Animals (Basel). 2025 Feb 27;15(5):690. doi: 10.3390/ani15050690 (PMC11899663; doi:10.3390/ani15050690)
Supplement: Supplementary file 1 [file animals-15-00690-s001.zip]

Archive with 1 entries (1 files):
- animals-3355323-supplementary.pdf
